# Supplementary material for: Lactobacillus plantarum and Galacto-Oligosaccharides Synbiotic Relieve Irritable Bowel Syndrome by Reshaping Gut Microbiota and Attenuating Mast Cell Hyperactivation
Source: Nutrients. 2025 May 14;17(10):1670. doi: 10.3390/nu17101670 (PMC12113827; doi:10.3390/nu17101670)
Supplement: Supplementary file 1 [file nutrients-17-01670-s001.zip]

Archive with 1 entries (1 files):
- nutrients-3627614-supplementary.pdf
